# Supplementary material for: A new species of Lasiosmylus from the Early Cretaceous, China clarifies its genus-group placement in Ithonidae (Neuroptera)
Source: Zookeys. 2016 Nov 24;(636):41–50. doi: 10.3897/zookeys.636.10103 (PMC5126515; doi:10.3897/zookeys.636.10103)
Supplement: XML Treatment for Lasiosmylus [file zookeys.636.10103-treatment1.xml]

<!DOCTYPE tp:taxon-treatment
  PUBLIC "-//TaxonX//DTD Taxonomic Treatment Publishing DTD v0 20100105//EN" "tax-treatment-NSO.dtd">
<tp:taxon-treatment xmlns:tp="http://www.plazi.org/taxpub"><tp:treatment-meta><kwd-group><label>Taxon classification</label><kwd><named-content content-type="kingdom">Animalia</named-content></kwd><kwd><named-content content-type="order">Neuroptera</named-content></kwd><kwd><named-content content-type="family">Ithonidae</named-content></kwd></kwd-group><mixed-citation publication-type="journal"><person-group><name><surname>Zheng</surname><given-names>Bingyu</given-names></name><name><surname>Ren</surname><given-names>Dong</given-names></name><name><surname>Wang</surname><given-names>Yongjie</given-names></name></person-group><article-title>A new species of <italic><tp:taxon-name><tp:taxon-name-part taxon-name-part-type="genus">Lasiosmylus</tp:taxon-name-part></tp:taxon-name></italic> from the Early Cretaceous, China clarifies its genus-group placement in <tp:taxon-name><tp:taxon-name-part taxon-name-part-type="family">Ithonidae</tp:taxon-name-part></tp:taxon-name> (<tp:taxon-name><tp:taxon-name-part taxon-name-part-type="order">Neuroptera</tp:taxon-name-part></tp:taxon-name>)</article-title><source>Zookeys</source><day>24</day><month>11</month><year>2016</year><volume>2016</volume><issue>636</issue><fpage>41</fpage><lpage>50</lpage><pub-id pub-id-type="doi">10.3897/zookeys.636.10103</pub-id></mixed-citation></tp:treatment-meta><tp:nomenclature><label>Genus</label><tp:taxon-name>
              <tp:taxon-name-part taxon-name-part-type="genus">Lasiosmylus</tp:taxon-name-part>
            </tp:taxon-name><tp:taxon-authority>Ren &amp; Guo, 1996</tp:taxon-authority></tp:nomenclature><tp:treatment-sec sec-type="type species" id="SECID0EBLAC"><title>Type species.</title><p>
              <italic><tp:taxon-name><tp:taxon-name-part taxon-name-part-type="genus">Lasiosmylus</tp:taxon-name-part> <tp:taxon-name-part taxon-name-part-type="species">newi</tp:taxon-name-part></tp:taxon-name></italic> Ren &amp; Guo, 1996.</p></tp:treatment-sec><tp:treatment-sec sec-type="Species included" id="SECID0ERLAC"><title>Species included.</title><p>
              <italic><tp:taxon-name><tp:taxon-name-part taxon-name-part-type="genus">Lasiosmylus</tp:taxon-name-part> <tp:taxon-name-part taxon-name-part-type="species">newi</tp:taxon-name-part></tp:taxon-name></italic> Ren &amp; Guo, 1996, <italic><tp:taxon-name><tp:taxon-name-part taxon-name-part-type="genus">Lasiosmylus</tp:taxon-name-part> <tp:taxon-name-part taxon-name-part-type="species">longus</tp:taxon-name-part></tp:taxon-name></italic> sp. n.</p></tp:treatment-sec><tp:treatment-sec sec-type="Amended diagnosis" id="SECID0ELMAC"><title>Amended diagnosis.</title><p>Body stout (ca. 11–17 mm long), covered with dense setae; head hypognathous, protruding from pronotum partly; antenna filiform (ca. 2–5 mm, incompletely preserved); compound eye large, ocelli absent; thorax robust, long setae concentrated on pronotum. Forewing ca. 12–23 mm long, 5–8 mm wide, membranous area with many fuscous spots; humeral plate distinct; dense setae along the veins, especially on the wing margin; trichosors and nygmata undetectable; costal space dilated basally and narrowed distally; humeral veinlet recurrent, with several simple branches; costal cross-veins simple, moderately curved distally in the apical half of the costal space; <abbrev xmlns:xlink="http://www.w3.org/1999/xlink" xlink:title="Subcosta" id="ABBRID0ERMAC" xlink:type="simple">Sc</abbrev> and <abbrev xmlns:xlink="http://www.w3.org/1999/xlink" xlink:title="first branch of Radius" id="ABBRID0EUMAC" xlink:type="simple">R1</abbrev> separate distally, entering the margin before the wing apex; one or two sc-r1 crossveins; <abbrev xmlns:xlink="http://www.w3.org/1999/xlink" xlink:title="first branch of Radius" id="ABBRID0EXMAC" xlink:type="simple">R1</abbrev> with four to eleven pectinate branches distally; the origin of <abbrev xmlns:xlink="http://www.w3.org/1999/xlink" xlink:title="Radial sector" id="ABBRID0E1MAC" xlink:type="simple">Rs</abbrev> distant from the wing base, with seven to thirteen branches regularly arranged; relatively few crossveins present in radial area; <abbrev xmlns:xlink="http://www.w3.org/1999/xlink" xlink:title="anterior branches of Media" id="ABBRID0E4MAC" xlink:type="simple">MA</abbrev> simple, dichotomously branched terminally; <abbrev xmlns:xlink="http://www.w3.org/1999/xlink" xlink:title="posterior branches of Media" id="ABBRID0EANAC" xlink:type="simple">MP</abbrev> first fork distant from wing base. Hind wing ca. 11–18 mm long, 4–8 mm wide, partly preserved, venation similar to forewing except for the following characters: costal space narrow, only slightly expand in proximal portion.</p></tp:treatment-sec><tp:treatment-sec sec-type="remarks" id="SECID0EDNAC"><title>Remarks.</title><p>
              <italic><tp:taxon-name><tp:taxon-name-part taxon-name-part-type="genus">Lasiosmylus</tp:taxon-name-part></tp:taxon-name></italic> shows a superficial similarity with osmylids, sharing plesiomorphic features such as the fork of <abbrev xmlns:xlink="http://www.w3.org/1999/xlink" xlink:title="posterior branches of Media" id="ABBRID0EQNAC" xlink:type="simple">MP</abbrev> in forewing usually between the separation of <abbrev xmlns:xlink="http://www.w3.org/1999/xlink" xlink:title="anterior branches of Media" id="ABBRID0ETNAC" xlink:type="simple">MA</abbrev> and first <abbrev xmlns:xlink="http://www.w3.org/1999/xlink" xlink:title="Radial sector" id="ABBRID0EWNAC" xlink:type="simple">Rs</abbrev> branch, sometimes opposite the separation of <abbrev xmlns:xlink="http://www.w3.org/1999/xlink" xlink:title="anterior branches of Media" id="ABBRID0EZNAC" xlink:type="simple">MA</abbrev>; wings not falcate, with few crossveins (<xref ref-type="bibr" rid="B12">Ren and Guo 1996</xref>). However, all these characters do not well support the assignment of <italic><tp:taxon-name><tp:taxon-name-part taxon-name-part-type="genus">Lasiosmylus</tp:taxon-name-part></tp:taxon-name></italic> to <tp:taxon-name><tp:taxon-name-part taxon-name-part-type="subfamily">Spilosmylinae</tp:taxon-name-part></tp:taxon-name>, or <tp:taxon-name><tp:taxon-name-part taxon-name-part-type="family">Osmylidae</tp:taxon-name-part></tp:taxon-name> in general because they also frequently occur in other families (e.g., <tp:taxon-name><tp:taxon-name-part taxon-name-part-type="family">Ithonidae</tp:taxon-name-part></tp:taxon-name>, <tp:taxon-name><tp:taxon-name-part taxon-name-part-type="family">Berothidae</tp:taxon-name-part></tp:taxon-name>, some <tp:taxon-name><tp:taxon-name-part taxon-name-part-type="family">Mantispidae</tp:taxon-name-part></tp:taxon-name>). The subsequent transfer to <tp:taxon-name><tp:taxon-name-part taxon-name-part-type="family">Ithonidae</tp:taxon-name-part></tp:taxon-name> by <xref ref-type="bibr" rid="B9">Makarkin et al. (2012</xref>, <xref ref-type="bibr" rid="B8">2014</xref>) seems reasonable; moreover, recently it was classified further as belonging to the polystoechotid genus-group by <xref ref-type="bibr" rid="B15">Zheng et al. (2016)</xref>.</p><p>Herein, nine new-collected specimens are examined in this study. All these specimens are placed in <italic><tp:taxon-name><tp:taxon-name-part taxon-name-part-type="genus">Lasiosmylus</tp:taxon-name-part></tp:taxon-name></italic> based on the following characters: numerous dispersed spots on the forewing, simple costal crossveins, two subcostal crossveins, <abbrev xmlns:xlink="http://www.w3.org/1999/xlink" xlink:title="Radial sector" id="ABBRID0E1PAC" xlink:type="simple">Rs</abbrev> less than ten branches (about six to eight branches), <abbrev xmlns:xlink="http://www.w3.org/1999/xlink" xlink:title="posterior branches of Media" id="ABBRID0E4PAC" xlink:type="simple">MP</abbrev> distant from the wing base and beyond <abbrev xmlns:xlink="http://www.w3.org/1999/xlink" xlink:title="anterior branches of Media" id="ABBRID0EBAAE" xlink:type="simple">MA</abbrev> fork, MP1 and MP2 simple, one mp1-mp2 crossvein, <abbrev xmlns:xlink="http://www.w3.org/1999/xlink" xlink:title="anterior Cubitus" id="ABBRID0EEAAE" xlink:type="simple">CuA</abbrev> dichotomously branched distally (in particular, obs. CNU-NEU-LB2015001P/C and CNU-NEU-LB2015002, see Figs <xref ref-type="fig" rid="F1">1</xref>, <xref ref-type="fig" rid="F2">2</xref>; and <xref ref-type="bibr" rid="B12">Ren and Guo 1996</xref>: fig. 5, fig. 10, pl. 3, fig. 11, pl. 2). Noticeably, during checking the specimens, we found some variable characters that are distinctly different from the type specimen, e.g., humeral veinlet and separated <abbrev xmlns:xlink="http://www.w3.org/1999/xlink" xlink:title="Subcosta" id="ABBRID0ETAAE" xlink:type="simple">Sc</abbrev> and <abbrev xmlns:xlink="http://www.w3.org/1999/xlink" xlink:title="first branch of Radius" id="ABBRID0EWAAE" xlink:type="simple">R1</abbrev>. A recurrent humeral veinlet is considered as a synapomorphy for <tp:taxon-name><tp:taxon-name-part taxon-name-part-type="family">Ithonidae</tp:taxon-name-part></tp:taxon-name> <!--PageBreak-->(<xref ref-type="bibr" rid="B14">Yang et al. 2012</xref>, Makarkin et al. 2013, <xref ref-type="bibr" rid="B15">Zheng et al. 2016</xref>). However, this character is absent in the line drawing of <italic><tp:taxon-name><tp:taxon-name-part taxon-name-part-type="genus">Lasiosmylus</tp:taxon-name-part> <tp:taxon-name-part taxon-name-part-type="species">newi</tp:taxon-name-part></tp:taxon-name></italic> (<xref ref-type="bibr" rid="B12">Ren and Guo 1996</xref>: fig. 5), although some trace of recurrent humeral veinlet can be detected in the photograph of <italic><tp:taxon-name><tp:taxon-name-part taxon-name-part-type="genus">Lasiosmylus</tp:taxon-name-part></tp:taxon-name></italic> (<xref ref-type="bibr" rid="B12">Ren and Guo 1996</xref>: fig. 11, pl. 4). Regretfully, the holotype of <italic><tp:taxon-name><tp:taxon-name-part taxon-name-part-type="genus">Lasiosmylus</tp:taxon-name-part> <tp:taxon-name-part taxon-name-part-type="species">newi</tp:taxon-name-part></tp:taxon-name></italic> was not available for examination during this study (possibly lost). However, it is reasonable to assume now that the recurrent humeral veinlet occurs in <italic><tp:taxon-name><tp:taxon-name-part taxon-name-part-type="genus">Lasiosmylus</tp:taxon-name-part> <tp:taxon-name-part taxon-name-part-type="species">newi</tp:taxon-name-part></tp:taxon-name></italic> according to these new specimens.</p><fig id="F1" position="float" orientation="portrait"><label>Figure 1.</label><caption><p>New materials of <italic><tp:taxon-name><tp:taxon-name-part taxon-name-part-type="genus">Lasiosmylus</tp:taxon-name-part> <tp:taxon-name-part taxon-name-part-type="species">newi</tp:taxon-name-part></tp:taxon-name></italic>: CNU-NEU-LB2015001P/C, CNU-NEU-LB2015002. <bold>A</bold> composite photographs of habitus of part and counterpart (CNU-NEU-LB2015001P/C) <abbrev xmlns:xlink="http://www.w3.org/1999/xlink" id="ABBRID0EJDAE" xlink:type="simple">hp<def><p>, humeral plate</p></def></abbrev> (CNU-NEU-LB2015001C) <bold>B</bold> line drawing (CNU-NEU-LB2015001C) <bold>C</bold> habitus photograph, <abbrev xmlns:xlink="http://www.w3.org/1999/xlink" id="ABBRID0EWDAE" xlink:type="simple">hp<def><p>, humeral plate</p></def></abbrev> (CNU-NEU-LB2015002) <bold>D</bold> line drawing (CNU-NEU-LB2015002). Scale bars: 5 mm (<bold>A–D</bold>).</p></caption><graphic xmlns:xlink="http://www.w3.org/1999/xlink" xlink:href="zookeys-636-041-g001.jpg" position="float" orientation="portrait" xlink:type="simple" id="oo_112320.jpg"/></fig><fig id="F2" position="float" orientation="portrait"><label>Figure 2.</label><caption><p>New materials of <italic><tp:taxon-name><tp:taxon-name-part taxon-name-part-type="genus">Lasiosmylus</tp:taxon-name-part> <tp:taxon-name-part taxon-name-part-type="species">newi</tp:taxon-name-part></tp:taxon-name></italic>. Line drawings of CNU-NEU-LB2015001P/C, <bold>A</bold> left forewing <bold>B</bold> right forewing <bold>C</bold> right hind wing <bold>D</bold> left hind wing. Line drawings of CNU-NEU-LB2015002 <bold>E</bold> left forewing <bold>F</bold> right forewing <bold>G</bold> left hind wing <bold>H</bold> right hind wing. Scale bars: 5 mm (<bold>A–H</bold>).</p></caption><graphic xmlns:xlink="http://www.w3.org/1999/xlink" xlink:href="zookeys-636-041-g002.jpg" position="float" orientation="portrait" xlink:type="simple" id="oo_112321.jpg"/></fig><p>In addition, the distally separated <abbrev xmlns:xlink="http://www.w3.org/1999/xlink" xlink:title="Subcosta" id="ABBRID0ETFAE" xlink:type="simple">Sc</abbrev> and <abbrev xmlns:xlink="http://www.w3.org/1999/xlink" xlink:title="first branch of Radius" id="ABBRID0EWFAE" xlink:type="simple">R1</abbrev> were regarded as a synapomorphic character of <tp:taxon-name><tp:taxon-name-part taxon-name-part-type="family">Ithonidae</tp:taxon-name-part></tp:taxon-name> (<xref ref-type="bibr" rid="B15">Zheng et al. 2016</xref>). In the original illustration of <italic><tp:taxon-name><tp:taxon-name-part taxon-name-part-type="genus">Lasiosmylus</tp:taxon-name-part> <tp:taxon-name-part taxon-name-part-type="species">newi</tp:taxon-name-part></tp:taxon-name></italic>, <abbrev xmlns:xlink="http://www.w3.org/1999/xlink" xlink:title="Subcosta" id="ABBRID0EMGAE" xlink:type="simple">Sc</abbrev> and <abbrev xmlns:xlink="http://www.w3.org/1999/xlink" xlink:title="first branch of Radius" id="ABBRID0EPGAE" xlink:type="simple">R1</abbrev> were drawn with fused termination. Unfortunately, the photograph of <italic><tp:taxon-name><tp:taxon-name-part taxon-name-part-type="genus">Lasiosmylus</tp:taxon-name-part> <tp:taxon-name-part taxon-name-part-type="species">newi</tp:taxon-name-part></tp:taxon-name></italic> is too obscure for us to discern the condition of <abbrev xmlns:xlink="http://www.w3.org/1999/xlink" xlink:title="Subcosta" id="ABBRID0E3GAE" xlink:type="simple">Sc</abbrev> and <abbrev xmlns:xlink="http://www.w3.org/1999/xlink" xlink:title="first branch of Radius" id="ABBRID0E6GAE" xlink:type="simple">R1</abbrev> (<xref ref-type="bibr" rid="B12">Ren and Guo 1996</xref>: fig. 10, <!--PageBreak-->pl. 3, fig. 11, pl. 2). In extant members of the polystoechotid genus-group <abbrev xmlns:xlink="http://www.w3.org/1999/xlink" xlink:title="Subcosta" id="ABBRID0EIHAE" xlink:type="simple">Sc</abbrev> and <abbrev xmlns:xlink="http://www.w3.org/1999/xlink" xlink:title="first branch of Radius" id="ABBRID0ELHAE" xlink:type="simple">R1</abbrev> are closely approximated but are actually not fused, e.g., <italic><tp:taxon-name><tp:taxon-name-part taxon-name-part-type="genus">Fontecilla</tp:taxon-name-part></tp:taxon-name></italic> Navás, 1931, <italic><tp:taxon-name><tp:taxon-name-part taxon-name-part-type="genus">Platystoechotes</tp:taxon-name-part></tp:taxon-name></italic> Carpenter, 1940, <italic><tp:taxon-name><tp:taxon-name-part taxon-name-part-type="genus">Polystoechotes</tp:taxon-name-part></tp:taxon-name></italic> Burmeister, 1839 (see <xref ref-type="bibr" rid="B13">Winterton and Makarkin 2010</xref>). While this character was not fully investigated in the fossil lineages, most fossil polystoechotid genera were illustrated with the fused <abbrev xmlns:xlink="http://www.w3.org/1999/xlink" xlink:title="Subcosta" id="ABBRID0EHIAE" xlink:type="simple">Sc</abbrev> and <abbrev xmlns:xlink="http://www.w3.org/1999/xlink" xlink:title="first branch of Radius" id="ABBRID0EKIAE" xlink:type="simple">R1</abbrev>.</p><p>During the examination of the new materials, it is clear that all specimens assigned to <italic><tp:taxon-name><tp:taxon-name-part taxon-name-part-type="genus">Lasiosmylus</tp:taxon-name-part></tp:taxon-name></italic> (Figs <xref ref-type="fig" rid="F1">1</xref>, <xref ref-type="fig" rid="F2">2</xref>) show a separate <abbrev xmlns:xlink="http://www.w3.org/1999/xlink" xlink:title="Subcosta" id="ABBRID0E5IAE" xlink:type="simple">Sc</abbrev> and <abbrev xmlns:xlink="http://www.w3.org/1999/xlink" xlink:title="first branch of Radius" id="ABBRID0EBJAE" xlink:type="simple">R1</abbrev>. Furthermore, nine specimens (CNU-NEU-LB2015001P/C, CNU-NEU-LB2015002, CNU-NEU-LB2016001P/C, CNU-NEU-LB2016002, CNU-NEU-LB2016003, CNU-NEU-LB2016004, CNU-NEU-LB2016005, CNU-NEU-LB2016006, CNUNEU-LB2016007) exhibit the typically venation with <italic><tp:taxon-name><tp:taxon-name-part taxon-name-part-type="genus">Lasiosmylus</tp:taxon-name-part> <tp:taxon-name-part taxon-name-part-type="species">newi</tp:taxon-name-part></tp:taxon-name></italic> with exception for the incompatible conditions of <abbrev xmlns:xlink="http://www.w3.org/1999/xlink" xlink:title="Subcosta" id="ABBRID0EOJAE" xlink:type="simple">Sc</abbrev> and <abbrev xmlns:xlink="http://www.w3.org/1999/xlink" xlink:title="first branch of Radius" id="ABBRID0ERJAE" xlink:type="simple">R1</abbrev>. These nine specimens are considered to be <italic><tp:taxon-name><tp:taxon-name-part taxon-name-part-type="genus">Lasiosmylus</tp:taxon-name-part> <tp:taxon-name-part taxon-name-part-type="species">newi</tp:taxon-name-part></tp:taxon-name></italic>.</p><!--PageBreak--><p>It is concluded here that the genus <italic><tp:taxon-name><tp:taxon-name-part taxon-name-part-type="genus">Lasiosmylus</tp:taxon-name-part></tp:taxon-name></italic> most commonly has the separated <abbrev xmlns:xlink="http://www.w3.org/1999/xlink" xlink:title="Subcosta" id="ABBRID0EIKAE" xlink:type="simple">Sc</abbrev> and <abbrev xmlns:xlink="http://www.w3.org/1999/xlink" xlink:title="first branch of Radius" id="ABBRID0ELKAE" xlink:type="simple">R1</abbrev> that is consistent with other moth lacewings. The exception of <abbrev xmlns:xlink="http://www.w3.org/1999/xlink" xlink:title="Subcosta" id="ABBRID0EOKAE" xlink:type="simple">Sc</abbrev> and <abbrev xmlns:xlink="http://www.w3.org/1999/xlink" xlink:title="first branch of Radius" id="ABBRID0ERKAE" xlink:type="simple">R1</abbrev> in the holotype of <italic><tp:taxon-name><tp:taxon-name-part taxon-name-part-type="genus">Lasiosmylus</tp:taxon-name-part> <tp:taxon-name-part taxon-name-part-type="species">newi</tp:taxon-name-part></tp:taxon-name></italic> possibly represents a particularly individual variation, inaccuracy in line drawing or obscurity in the specimen. Based on this we consider <italic><tp:taxon-name><tp:taxon-name-part taxon-name-part-type="genus">Lasiosmylus</tp:taxon-name-part></tp:taxon-name></italic> is unquestionably assigned to the ithonid genus-group by the following combination of characters: robust and hairy body, retracted head under pronotum, costal space dilated basally and narrowed disproportionately distally, separated <abbrev xmlns:xlink="http://www.w3.org/1999/xlink" xlink:title="Subcosta" id="ABBRID0EFLAE" xlink:type="simple">Sc</abbrev> and <abbrev xmlns:xlink="http://www.w3.org/1999/xlink" xlink:title="first branch of Radius" id="ABBRID0EILAE" xlink:type="simple">R1</abbrev> reaching the anterior margin straightly before the wing apex, <abbrev xmlns:xlink="http://www.w3.org/1999/xlink" xlink:title="posterior branches of Media" id="ABBRID0ELLAE" xlink:type="simple">MP</abbrev> first fork distant from the wing base and beyond the divergence of <abbrev xmlns:xlink="http://www.w3.org/1999/xlink" xlink:title="anterior branches of Media" id="ABBRID0EOLAE" xlink:type="simple">MA</abbrev>.</p></tp:treatment-sec><ref-list><ref id="B12"><mixed-citation xmlns:xlink="http://www.w3.org/1999/xlink" xlink:type="simple">
          <person-group><name name-style="western"><surname>Ren</surname><given-names>D</given-names></name><name name-style="western"><surname>Guo</surname><given-names>ZG</given-names></name></person-group> (<year>1996</year>) <article-title>On the new fossil genera and species of <tp:taxon-name><tp:taxon-name-part taxon-name-part-type="order">Neuroptera</tp:taxon-name-part></tp:taxon-name> (<tp:taxon-name><tp:taxon-name-part taxon-name-part-type="class">Insecta</tp:taxon-name-part></tp:taxon-name>) from the Late Jurassic of northeast China.</article-title> <source>Acta Zootaxonomica Sinica</source> <volume>21</volume>(<issue>4</issue>): <fpage>461</fpage>–<lpage>479</lpage>.</mixed-citation></ref><ref id="B9"><mixed-citation xmlns:xlink="http://www.w3.org/1999/xlink" xlink:type="simple">
          <person-group><name name-style="western"><surname>Makarkin</surname><given-names>VN</given-names></name><name name-style="western"><surname>Yang</surname><given-names>Q</given-names></name><name name-style="western"><surname>Peng</surname><given-names>YY</given-names></name><name name-style="western"><surname>Ren</surname><given-names>D</given-names></name></person-group> (<year>2012</year>) <article-title>A comparative overview of the neuropteran assemblage of the Early Cretaceous Yixian Formation (China), with description of a new genus of <tp:taxon-name><tp:taxon-name-part taxon-name-part-type="family">Psychopsidae</tp:taxon-name-part></tp:taxon-name> (<tp:taxon-name><tp:taxon-name-part taxon-name-part-type="class">Insecta</tp:taxon-name-part></tp:taxon-name>: <tp:taxon-name><tp:taxon-name-part taxon-name-part-type="order">Neuroptera</tp:taxon-name-part></tp:taxon-name>).</article-title> <source>Cretaceous Research</source> <volume>35</volume>: <fpage>57</fpage>–<lpage>68</lpage>. doi: <ext-link xlink:type="simple" ext-link-type="doi" xlink:href="10.1016/j.cretres.2011.11.013">10.1016/j.cretres.2011.11.013</ext-link></mixed-citation></ref><ref id="B8"><mixed-citation xmlns:xlink="http://www.w3.org/1999/xlink" xlink:type="simple">
          <person-group><name name-style="western"><surname>Makarkin</surname><given-names>VN</given-names></name><name name-style="western"><surname>Wedmann</surname><given-names>S</given-names></name><name name-style="western"><surname>Weiterschan</surname><given-names>T</given-names></name></person-group> (<year>2014</year>) <article-title>First record of the family <tp:taxon-name><tp:taxon-name-part taxon-name-part-type="family">Ithonidae</tp:taxon-name-part></tp:taxon-name> (<tp:taxon-name><tp:taxon-name-part taxon-name-part-type="order">Neuroptera</tp:taxon-name-part></tp:taxon-name>) from Baltic amber.</article-title> <source>Zootaxa</source> <volume>3796</volume>(<issue>2</issue>): <fpage>385</fpage>–<lpage>393</lpage>. doi: <ext-link xlink:type="simple" ext-link-type="doi" xlink:href="10.11646/zootaxa.3796.2.10">10.11646/zootaxa.3796.2.10</ext-link></mixed-citation></ref><ref id="B15"><mixed-citation xmlns:xlink="http://www.w3.org/1999/xlink" xlink:type="simple">
          <person-group><name name-style="western"><surname>Zheng</surname><given-names>BY</given-names></name><name name-style="western"><surname>Ren</surname><given-names>D</given-names></name><name name-style="western"><surname>Wang</surname><given-names>YJ</given-names></name></person-group> (<year>2016</year>) <article-title>Earliest true moth lacewing from the Middle Jurassic of Inner Mongolia, China.</article-title> <source>Acta Palaeontologica Polonica</source>. doi: <ext-link xlink:type="simple" ext-link-type="doi" xlink:href="10.4202/app.00259.2016">10.4202/app.00259.2016</ext-link></mixed-citation></ref><ref id="B14"><mixed-citation xmlns:xlink="http://www.w3.org/1999/xlink" xlink:type="simple">
          <person-group><name name-style="western"><surname>Yang</surname><given-names>Q</given-names></name><name name-style="western"><surname>Makarkin</surname><given-names>VN</given-names></name><name name-style="western"><surname>Winterton</surname><given-names>SL</given-names></name><name name-style="western"><surname>Khramov</surname><given-names>AV</given-names></name><name name-style="western"><surname>Ren</surname><given-names>D</given-names></name></person-group> (<year>2012</year>) <article-title>A remarkable new family of Jurassic insects (<tp:taxon-name><tp:taxon-name-part taxon-name-part-type="order">Neuroptera</tp:taxon-name-part></tp:taxon-name>) with primitive wing venation and its phylogenetic position in <tp:taxon-name><tp:taxon-name-part taxon-name-part-type="superorder">Neuropterida</tp:taxon-name-part></tp:taxon-name>.</article-title> <source>PLoS ONE</source> <volume>7</volume>(<issue>9</issue>): <elocation-id>e44762</elocation-id>. doi: <ext-link xlink:type="simple" ext-link-type="doi" xlink:href="10.1371/journal.pone.0044762">10.1371/journal.pone.0044762</ext-link></mixed-citation></ref><ref id="B13"><mixed-citation xmlns:xlink="http://www.w3.org/1999/xlink" xlink:type="simple">
          <person-group><name name-style="western"><surname>Winterton</surname><given-names>SL</given-names></name><name name-style="western"><surname>Makarkin</surname><given-names>VN</given-names></name></person-group> (<year>2010</year>) <article-title>Phylogeny of moth lacewings and giant lacewings (<tp:taxon-name><tp:taxon-name-part taxon-name-part-type="order">Neuroptera</tp:taxon-name-part></tp:taxon-name>: <tp:taxon-name><tp:taxon-name-part taxon-name-part-type="family">Ithonidae</tp:taxon-name-part></tp:taxon-name>, <tp:taxon-name><tp:taxon-name-part taxon-name-part-type="family">Polystoechotidae</tp:taxon-name-part></tp:taxon-name>) using DNA sequence data, morphology and fossils.</article-title> <source>Annals of the Entomological Society of America</source> <volume>103</volume>(<issue>4</issue>): <fpage>511</fpage>–<lpage>522</lpage>. doi: <ext-link xlink:type="simple" ext-link-type="doi" xlink:href="10.1603/AN10026">10.1603/AN10026</ext-link></mixed-citation></ref></ref-list></tp:taxon-treatment>
