# Supplementary material for: A new species of Lasiosmylus from the Early Cretaceous, China clarifies its genus-group placement in Ithonidae (Neuroptera)
Source: Zookeys. 2016 Nov 24;(636):41–50. doi: 10.3897/zookeys.636.10103 (PMC5126515; doi:10.3897/zookeys.636.10103)
Supplement: XML Treatment for Lasiosmylus longus [file zookeys.636.10103-treatment2.xml]

<!DOCTYPE tp:taxon-treatment
  PUBLIC "-//TaxonX//DTD Taxonomic Treatment Publishing DTD v0 20100105//EN" "tax-treatment-NSO.dtd">
<tp:taxon-treatment xmlns:tp="http://www.plazi.org/taxpub"><tp:treatment-meta><kwd-group><label>Taxon classification</label><kwd><named-content content-type="kingdom">Animalia</named-content></kwd><kwd><named-content content-type="order">Neuroptera</named-content></kwd><kwd><named-content content-type="family">Ithonidae</named-content></kwd></kwd-group><mixed-citation publication-type="journal"><person-group><name><surname>Zheng</surname><given-names>Bingyu</given-names></name><name><surname>Ren</surname><given-names>Dong</given-names></name><name><surname>Wang</surname><given-names>Yongjie</given-names></name></person-group><article-title>A new species of <italic><tp:taxon-name><tp:taxon-name-part taxon-name-part-type="genus">Lasiosmylus</tp:taxon-name-part></tp:taxon-name></italic> from the Early Cretaceous, China clarifies its genus-group placement in <tp:taxon-name><tp:taxon-name-part taxon-name-part-type="family">Ithonidae</tp:taxon-name-part></tp:taxon-name> (<tp:taxon-name><tp:taxon-name-part taxon-name-part-type="order">Neuroptera</tp:taxon-name-part></tp:taxon-name>)</article-title><source>Zookeys</source><day>24</day><month>11</month><year>2016</year><volume>2016</volume><issue>636</issue><fpage>41</fpage><lpage>50</lpage><pub-id pub-id-type="doi">10.3897/zookeys.636.10103</pub-id></mixed-citation></tp:treatment-meta><tp:nomenclature><tp:taxon-name>
              <tp:taxon-name-part taxon-name-part-type="genus">Lasiosmylus</tp:taxon-name-part>
              <tp:taxon-name-part taxon-name-part-type="species">longus</tp:taxon-name-part>
              <object-id xmlns:xlink="http://www.w3.org/1999/xlink" content-type="zoobank" xlink:type="simple">http://zoobank.org/66865D0B-21B0-42C4-BDD5-98CE8AE31A2D</object-id>
            </tp:taxon-name><tp:taxon-status xmlns:xlink="http://www.w3.org/1999/xlink" xlink:type="simple">sp. n.</tp:taxon-status><xref ref-type="fig" rid="F3">Figs 3</xref><xref ref-type="fig" rid="F4">, 4</xref></tp:nomenclature><tp:treatment-sec sec-type="material" id="SECID0E4MAE"><title>Material.</title><p>Holotype, CNU-NEU-LB2015003, a partly preserved specimen. Body barely preserved, but four overlapping, sub-complete wings, partially folded, with visible features.</p></tp:treatment-sec><tp:treatment-sec sec-type="diagnosis" id="SECID0ECNAE"><title>Diagnosis.</title><p>Humeral veinlet recurrent, with a few branches; numerous markings present on the forewing; a distinct oblique stripe parallel to the outer margin; costal crossveins simple; one basal subcostal crossvein; <abbrev xmlns:xlink="http://www.w3.org/1999/xlink" xlink:title="Subcosta" id="ABBRID0EINAE" xlink:type="simple">Sc</abbrev> and <abbrev xmlns:xlink="http://www.w3.org/1999/xlink" xlink:title="first branch of Radius" id="ABBRID0ELNAE" xlink:type="simple">R1</abbrev> separate distally, <abbrev xmlns:xlink="http://www.w3.org/1999/xlink" xlink:title="Subcosta" id="ABBRID0EONAE" xlink:type="simple">Sc</abbrev> terminating in costal margin 2/3 length of wing; <abbrev xmlns:xlink="http://www.w3.org/1999/xlink" xlink:title="first branch of Radius" id="ABBRID0ERNAE" xlink:type="simple">R1</abbrev> with numerous anteriorly directed branches; <abbrev xmlns:xlink="http://www.w3.org/1999/xlink" xlink:title="Radial sector" id="ABBRID0EUNAE" xlink:type="simple">Rs</abbrev> with more than ten branches; <abbrev xmlns:xlink="http://www.w3.org/1999/xlink" xlink:title="posterior branches of Media" id="ABBRID0EXNAE" xlink:type="simple">MP</abbrev> fork level with origin of <abbrev xmlns:xlink="http://www.w3.org/1999/xlink" xlink:title="anterior branches of Media" id="ABBRID0E1NAE" xlink:type="simple">MA</abbrev>; <abbrev xmlns:xlink="http://www.w3.org/1999/xlink" xlink:title="anterior Cubitus" id="ABBRID0E4NAE" xlink:type="simple">CuA</abbrev> pectinately branched, <abbrev xmlns:xlink="http://www.w3.org/1999/xlink" xlink:title="posterior Cubitus" id="ABBRID0EAOAE" xlink:type="simple">CuP</abbrev> with three distal branches.</p></tp:treatment-sec><tp:treatment-sec sec-type="description" id="SECID0EDOAE"><title>Description.</title><p>
              <italic>Body</italic>: ca. 16.3 mm long; head hypognathous, retracted into pronotum partly; antenna filiform (ca. 4.0 mm) and incompletely preserved; compound eye large, ocelli absent; pronotum quadrate, numerous long setae concentrated laterally; mesonotum and metanotum stout; abdomen and legs indiscernible. <italic>Fore wing</italic>: ca. 22.7 mm long, 7.9 mm wide; slender and membranous with numerous fuscous spots; humeral plate discernible (Fig. <xref ref-type="fig" rid="F3">3A</xref>); veins covered by dense setae, particular along wing margin; trichosors and nygmata undetectable; costal space broad basally (maximum width = 2.1 mm), narrowed distally; recurrent humeral veinlet with several branches; costal crossveins simple and with the occasional distal dichotomous forks, densely arranged distally; <abbrev xmlns:xlink="http://www.w3.org/1999/xlink" xlink:title="Subcosta" id="ABBRID0EROAE" xlink:type="simple">Sc</abbrev> and <abbrev xmlns:xlink="http://www.w3.org/1999/xlink" xlink:title="first branch of Radius" id="ABBRID0EUOAE" xlink:type="simple">R1</abbrev> separated distally; one subcostal crossvein close to the origin of <abbrev xmlns:xlink="http://www.w3.org/1999/xlink" xlink:title="Radial sector" id="ABBRID0EXOAE" xlink:type="simple">Rs</abbrev>; <abbrev xmlns:xlink="http://www.w3.org/1999/xlink" xlink:title="first branch of Radius" id="ABBRID0E1OAE" xlink:type="simple">R1</abbrev> with many pectinately branches distally, entering the anterior margin; <abbrev xmlns:xlink="http://www.w3.org/1999/xlink" xlink:title="Radial sector" id="ABBRID0E4OAE" xlink:type="simple">Rs</abbrev> branches regularly arranged with about thirteen branches; few crossveins present between branches of <abbrev xmlns:xlink="http://www.w3.org/1999/xlink" xlink:title="Radial sector" id="ABBRID0EAPAE" xlink:type="simple">Rs</abbrev>; <abbrev xmlns:xlink="http://www.w3.org/1999/xlink" xlink:title="anterior branches of Media" id="ABBRID0EDPAE" xlink:type="simple">MA</abbrev> simple; <abbrev xmlns:xlink="http://www.w3.org/1999/xlink" xlink:title="posterior branches of Media" id="ABBRID0EGPAE" xlink:type="simple">MP</abbrev> first fork distant from wing base, close to the <abbrev xmlns:xlink="http://www.w3.org/1999/xlink" xlink:title="anterior branches of Media" id="ABBRID0EJPAE" xlink:type="simple">MA</abbrev> divergence from <abbrev xmlns:xlink="http://www.w3.org/1999/xlink" xlink:title="Radial sector" id="ABBRID0EMPAE" xlink:type="simple">Rs</abbrev>; one mp1-mp2 crossvein detected; <abbrev xmlns:xlink="http://www.w3.org/1999/xlink" xlink:title="anterior Cubitus" id="ABBRID0EPPAE" xlink:type="simple">CuA</abbrev> branched near the middle of wing, with ten pectinate branches; <abbrev xmlns:xlink="http://www.w3.org/1999/xlink" xlink:title="posterior Cubitus" id="ABBRID0ESPAE" xlink:type="simple">CuP</abbrev> with three simple branches; anal veins partly preserved, 1A with three branches and forked proximally, 2A proximally forked. <italic>Hind wing</italic>: ca. 18.0 mm long, 7.3 mm wide, partly preserved, venation similar to forewing except costal space narrow; cubitus veins and anal veins not well preserved (Figs <xref ref-type="fig" rid="F3">3</xref>, <xref ref-type="fig" rid="F4">4</xref>).</p><fig id="F3" position="float" orientation="portrait"><label>Figure 3.</label><caption><p>
          <italic><tp:taxon-name><tp:taxon-name-part taxon-name-part-type="genus">Lasiosmylus</tp:taxon-name-part> <tp:taxon-name-part taxon-name-part-type="species">longus</tp:taxon-name-part></tp:taxon-name></italic> sp. n. (holotype CNU-NEU-LB2015003). <bold>A</bold> habitus photograph <bold>B</bold> <abbrev xmlns:xlink="http://www.w3.org/1999/xlink" id="ABBRID0EVQAE" xlink:type="simple">hp<def><p>, humeral plate</p></def></abbrev> (left hindwing) <bold>C</bold> line drawing. Scale bars: 5 mm (<bold>A, C</bold>), 1 mm (<bold>B</bold>).</p></caption><graphic xmlns:xlink="http://www.w3.org/1999/xlink" xlink:href="zookeys-636-041-g003.jpg" position="float" orientation="portrait" xlink:type="simple" id="oo_112323.jpg"/></fig><fig id="F4" position="float" orientation="portrait"><label>Figure 4.</label><caption><p>
          <italic><tp:taxon-name><tp:taxon-name-part taxon-name-part-type="genus">Lasiosmylus</tp:taxon-name-part> <tp:taxon-name-part taxon-name-part-type="species">longus</tp:taxon-name-part></tp:taxon-name></italic> sp. n. (holotype CNU-NEU-LB2015003), line drawings. <bold>A</bold> right forewing <bold>B</bold> left hind wing <bold>C</bold> right hind wing. Scale bars: 5 mm (<bold>A–C</bold>).</p></caption><graphic xmlns:xlink="http://www.w3.org/1999/xlink" xlink:href="zookeys-636-041-g004.jpg" position="float" orientation="portrait" xlink:type="simple" id="oo_112325.jpg"/></fig><!--PageBreak--><!--PageBreak--></tp:treatment-sec><tp:treatment-sec sec-type="etymology" id="SECID0EKSAE"><title>Etymology.</title><p>The species name is from the Latin ‘<italic><tp:taxon-name><tp:taxon-name-part taxon-name-part-type="species">longus</tp:taxon-name-part></tp:taxon-name></italic>’, referring to the slender wing of this moth lacewing.</p></tp:treatment-sec><tp:treatment-sec sec-type="type locality" id="SECID0E1SAE"><title>Type locality.</title><p>Huangbanjigou Village, Beipiao City, Liaoning Province, China.</p><!--PageBreak--></tp:treatment-sec><tp:treatment-sec sec-type="Type horizon" id="SECID0EATAE"><title>Type horizon.</title><p>Yixian Formation, Barremian-early Aptian (129.7–122.1 Ma), Early Cretaceous.</p></tp:treatment-sec><tp:treatment-sec sec-type="remarks" id="SECID0EFTAE"><title>Remarks.</title><p>
              <italic><tp:taxon-name><tp:taxon-name-part taxon-name-part-type="genus">Lasiosmylus</tp:taxon-name-part> <tp:taxon-name-part taxon-name-part-type="species">longus</tp:taxon-name-part></tp:taxon-name></italic> sp. n. can be distinguished from <italic><tp:taxon-name><tp:taxon-name-part taxon-name-part-type="genus">Lasiosmylus</tp:taxon-name-part> <tp:taxon-name-part taxon-name-part-type="species">newi</tp:taxon-name-part></tp:taxon-name></italic> by the distinct oblique stripe close to the outer margin, multiple <abbrev xmlns:xlink="http://www.w3.org/1999/xlink" xlink:title="Radial sector" id="ABBRID0E6TAE" xlink:type="simple">Rs</abbrev> branches, and pectinate <abbrev xmlns:xlink="http://www.w3.org/1999/xlink" xlink:title="anterior Cubitus" id="ABBRID0ECUAE" xlink:type="simple">CuA</abbrev> branches.</p></tp:treatment-sec></tp:taxon-treatment>
